# Supplementary material for: Matrix metalloproteinase 7 promoted Schwann cell migration and myelination after rat sciatic nerve injury
Source: Mol Brain. 2019 Dec 2;12:101. doi: 10.1186/s13041-019-0516-6 (PMC6889483; doi:10.1186/s13041-019-0516-6)
Supplement: Supplementary file 1 — Additional file 1: Table S1. List of differentially expressed genes in MMP7-treated Schwann cells. Gene ID, symbol, reads, p-value, FDR, gene description, and involved GO terms and KEGG pathways of differentially expressed genes were listed. [file 13041_2019_516_MOESM1_ESM.xlsx]

## Sheet: Con-vs-MMP7.genes.filter.annot
ID	Symbol	Con_count	MMP7_count	Con_fpkm	MMP7_fpkm	log2(FC)	Pvalue	FDR	significant	Description	KEGG_A_class	KEGG_B_class	Pathway	K_ID	GO Component	GO Function	GO Process
ENSRNOG00000003160	RragB	140.857	0	1.97	0.001	-10.944	2.52511e-27	2.13965e-23	yes	Ras-related GTP binding B [Source:RGD Symbol;Acc:619805]	Environmental Information Processing	Signal transduction	ko04150//mTOR signaling pathway	K16185	GO:0043234//protein complex;GO:0043229//intracellular organelle;GO:0044444//cytoplasmic part;GO:0005622//intracellular;GO:0005773//vacuole;GO:0005768//endosome;GO:0000323//lytic vacuole;GO:0005575//cellular_component;GO:0044424//intracellular part;GO:0005623//cell;GO:0012505//endomembrane system;GO:0043227//membrane-bounded organelle;GO:0032991//macromolecular complex;GO:0005737//cytoplasm;GO:004…	GO:0019899//enzyme binding;GO:0003924//GTPase activity;GO:0003674//molecular_function;GO:0005515//protein binding;GO:0016818//hydrolase activity, acting on acid anhydrides, in phosphorus-containing anhydrides;GO:0003824//catalytic activity;GO:0017111//nucleoside-triphosphatase activity;GO:0016462//pyrophosphatase activity;GO:0043167//ion binding;GO:0016787//hydrolase activity;GO:0005488//binding;…	GO:0044699//single-organism process;GO:0050794//regulation of cellular process;GO:0023052//signaling;GO:0007154//cell communication;GO:0008152//metabolic process;GO:0044763//single-organism cellular process;GO:0044700//single organism signaling;GO:0006950//response to stress;GO:0051716//cellular response to stimulus;GO:0007165//signal transduction;GO:0009987//cellular process;GO:0050896//response…
ENSRNOG00000008409	Myo1f	9.33333	26	0.146667	0.403333	1.45943	4.64182e-05	0.0201705	yes	myosin IF [Source:RGD Symbol;Acc:1309750]	-	-	-	-	GO:0005622//intracellular;GO:0032991//macromolecular complex;GO:0005623//cell;GO:0005737//cytoplasm;GO:0043232//intracellular non-membrane-bounded organelle;GO:0043226//organelle;GO:0005856//cytoskeleton;GO:0043229//intracellular organelle;GO:0043228//non-membrane-bounded organelle;GO:0044424//intracellular part;GO:0043234//protein complex;GO:0044464//cell part;GO:0005575//cellular_component	GO:0043167//ion binding;GO:0003674//molecular_function;GO:0005488//binding	GO:0002376//immune system process;GO:0016043//cellular component organization;GO:0007155//cell adhesion;GO:0051234//establishment of localization;GO:0008150//biological_process;GO:0009987//cellular process;GO:0006928//movement of cell or subcellular component;GO:0051674//localization of cell;GO:0022610//biological adhesion;GO:0048870//cell motility;GO:0051179//localization;GO:0050896//response to…
ENSRNOG00000009596	LOC103689945	489.74	78.22	5.23333	0.83	-2.65655	2.51789e-09	2.13353e-06	yes	zinc finger SWIM domain-containing protein 8-like [Source:RGD Symbol;Acc:9188719]	-	-	-	-	-	GO:0005488//binding;GO:0003674//molecular_function;GO:0043167//ion binding	-
ENSRNOG00000010720	Mast4	18.0333	0	0.126667	0.001	-6.98489	5.25885e-10	4.9512e-07	yes	microtubule associated serine/threonine kinase family member 4 [Source:RGD Symbol;Acc:1310139]	-	-	-	-	-	GO:0043167//ion binding;GO:0016772//transferase activity, transferring phosphorus-containing groups;GO:0003674//molecular_function;GO:0016740//transferase activity;GO:0016301//kinase activity;GO:0005488//binding;GO:0003824//catalytic activity	GO:0044237//cellular metabolic process;GO:0036211//protein modification process;GO:0043170//macromolecule metabolic process;GO:0009987//cellular process;GO:0008152//metabolic process;GO:0044238//primary metabolic process;GO:0044260//cellular macromolecule metabolic process;GO:0019538//protein metabolic process;GO:0006464//cellular protein modification process;GO:0071704//organic substance metabol…
ENSRNOG00000019082	Sbk1	0	139.067	0.001	1.98333	10.9537	1.32304e-46	2.24216e-42	yes	SH3 domain binding kinase 1 [Source:RGD Symbol;Acc:628713]	-	-	-	-	GO:0044424//intracellular part;GO:0005623//cell;GO:0005737//cytoplasm;GO:0005575//cellular_component;GO:0005622//intracellular;GO:0044464//cell part	GO:0016772//transferase activity, transferring phosphorus-containing groups;GO:0043167//ion binding;GO:0016301//kinase activity;GO:0003674//molecular_function;GO:0005488//binding;GO:0016740//transferase activity;GO:0003824//catalytic activity	GO:0019538//protein metabolic process;GO:0071704//organic substance metabolic process;GO:0044238//primary metabolic process;GO:0044237//cellular metabolic process;GO:0008150//biological_process;GO:0032502//developmental process;GO:0044260//cellular macromolecule metabolic process;GO:0036211//protein modification process;GO:0043412//macromolecule modification;GO:0044267//cellular protein metabolic…
ENSRNOG00000019199	Cracr2b	11.3333	0	0.496667	0.001	-8.95613	2.94572e-08	2.26914e-05	yes	calcium release activated channel regulator 2B [Source:RGD Symbol;Acc:1560911]	-	-	-	-	GO:0005575//cellular_component;GO:0005623//cell;GO:0005622//intracellular;GO:0044464//cell part;GO:0005737//cytoplasm;GO:0044424//intracellular part	GO:0005488//binding;GO:0043167//ion binding;GO:0003674//molecular_function	GO:0051234//establishment of localization;GO:0006810//transport;GO:0008150//biological_process;GO:0051179//localization
ENSRNOG00000022082	Dusp11	1.22	11.6567	0.06	0.63	3.39232	1.71145e-05	0.00853055	yes	dual specificity phosphatase 11 [Source:RGD Symbol;Acc:1307038]	-	-	-	-	GO:0044428//nuclear part;GO:0005634//nucleus;GO:0005575//cellular_component;GO:0031981//nuclear lumen;GO:0070013//intracellular organelle lumen;GO:0044464//cell part;GO:0044446//intracellular organelle part;GO:0044422//organelle part;GO:0044424//intracellular part;GO:0043229//intracellular organelle;GO:0043233//organelle lumen;GO:0005623//cell;GO:0005622//intracellular;GO:0043231//intracellular m…	GO:0016788//hydrolase activity, acting on ester bonds;GO:1901363//heterocyclic compound binding;GO:0003723//RNA binding;GO:0042578//phosphoric ester hydrolase activity;GO:0005488//binding;GO:0003824//catalytic activity;GO:0016791//phosphatase activity;GO:0003674//molecular_function;GO:0003676//nucleic acid binding;GO:0016787//hydrolase activity;GO:0097159//organic cyclic compound binding	GO:0071704//organic substance metabolic process;GO:0044237//cellular metabolic process;GO:0044260//cellular macromolecule metabolic process;GO:0034641//cellular nitrogen compound metabolic process;GO:0043170//macromolecule metabolic process;GO:0006464//cellular protein modification process;GO:0019538//protein metabolic process;GO:0044267//cellular protein metabolic process;GO:0043412//macromolecu…
ENSRNOG00000026672	MGC94199	22.1167	88.3633	0.6	2.56333	2.09499	8.5077e-06	0.00465097	yes	similar to RIKEN cDNA 2610301B20; EST AI428449 [Source:RGD Symbol;Acc:1549749]	-	-	-	-	GO:0005575//cellular_component;GO:0043226//organelle;GO:0044424//intracellular part;GO:0044464//cell part;GO:0005622//intracellular;GO:0005929//cilium;GO:0005623//cell;GO:0042995//cell projection;GO:0005737//cytoplasm	-	-
ENSRNOG00000027171	NEWGENE_1304700	19.7	0	0.313333	0.001	-8.29155	1.31057e-10	1.30649e-07	yes	N-deacetylase/N-sulfotransferase (heparan glucosaminyl) 2 [Source:RGD Symbol;Acc:9443007]	Metabolism	Glycan biosynthesis and metabolism;Global and Overview	ko01100//Metabolic pathways;ko00534//Glycosaminoglycan biosynthesis - heparan sulfate / heparin	K02577	GO:0005622//intracellular;GO:0043231//intracellular membrane-bounded organelle;GO:0044464//cell part;GO:0005737//cytoplasm;GO:0005623//cell;GO:0043227//membrane-bounded organelle;GO:0005794//Golgi apparatus;GO:0005575//cellular_component;GO:0044444//cytoplasmic part;GO:0012505//endomembrane system;GO:0043229//intracellular organelle;GO:0044424//intracellular part;GO:0043226//organelle	GO:0003674//molecular_function	GO:0044281//small molecule metabolic process;GO:0044699//single-organism process;GO:0006790//sulfur compound metabolic process;GO:0009987//cellular process;GO:0008150//biological_process;GO:0044237//cellular metabolic process;GO:0009058//biosynthetic process;GO:0003008//system process;GO:0008152//metabolic process;GO:0003013//circulatory system process;GO:0032501//multicellular organismal process…
ENSRNOG00000030069	Faim	0	31.7167	0.001	1.65333	10.6912	1.37437e-14	3.88192e-11	yes	Fas apoptotic inhibitory molecule [Source:RGD Symbol;Acc:620572]	-	-	-	-	GO:0005623//cell;GO:0005575//cellular_component;GO:0044464//cell part;GO:0044424//intracellular part;GO:0005622//intracellular;GO:0005737//cytoplasm	-	GO:0016265//death;GO:0048856//anatomical structure development;GO:0007154//cell communication;GO:0044699//single-organism process;GO:0030154//cell differentiation;GO:0050896//response to stimulus;GO:0050789//regulation of biological process;GO:0044767//single-organism developmental process;GO:0007165//signal transduction;GO:0048869//cellular developmental process;GO:0044700//single organism signa…
ENSRNOG00000037984	Sccpdh	282.4	46.8	9.06333	1.48667	-2.60796	8.03797e-09	6.48664e-06	yes	saccharopine dehydrogenase (putative) [Source:RGD Symbol;Acc:1311440]	-	-	-	-	GO:0043228//non-membrane-bounded organelle;GO:0005622//intracellular;GO:0043229//intracellular organelle;GO:0043227//membrane-bounded organelle;GO:0043231//intracellular membrane-bounded organelle;GO:0044424//intracellular part;GO:0005575//cellular_component;GO:0044464//cell part;GO:0005811//lipid particle;GO:0043226//organelle;GO:0005737//cytoplasm;GO:0005739//mitochondrion;GO:0005634//nucleus;G…	GO:0016491//oxidoreductase activity;GO:0003674//molecular_function;GO:0003824//catalytic activity	GO:0008150//biological_process
ENSRNOG00000046156	LOC100910807	0	10.9433	0.001	0.25	7.96578	3.49489e-07	0.000246783	yes	transcriptional regulator Kaiso-like [Source:RGD Symbol;Acc:6496755]	-	-	-	-	GO:0044424//intracellular part;GO:0043226//organelle;GO:0043227//membrane-bounded organelle;GO:0044464//cell part;GO:0005623//cell;GO:0043231//intracellular membrane-bounded organelle;GO:0043229//intracellular organelle;GO:0005634//nucleus;GO:0005622//intracellular;GO:0005575//cellular_component	GO:0003674//molecular_function;GO:0097159//organic cyclic compound binding;GO:0003677//DNA binding;GO:0003676//nucleic acid binding;GO:0005488//binding;GO:1901363//heterocyclic compound binding	GO:0006807//nitrogen compound metabolic process;GO:0009987//cellular process;GO:0008152//metabolic process;GO:0034641//cellular nitrogen compound metabolic process;GO:0008150//biological_process;GO:0044237//cellular metabolic process;GO:0009058//biosynthetic process
ENSRNOG00000046275	LOC100910833	8.94	0	0.54	0.001	-9.07682	5.08242e-07	0.000321522	yes	histone-lysine N-methyltransferase setd3-like [Source:RGD Symbol;Acc:6496142]	-	-	-	-	-	GO:0003674//molecular_function;GO:0003824//catalytic activity;GO:0008168//methyltransferase activity;GO:0016741//transferase activity, transferring one-carbon groups;GO:0000988//transcription factor activity, protein binding;GO:0016740//transferase activity	GO:0006807//nitrogen compound metabolic process;GO:0034641//cellular nitrogen compound metabolic process;GO:0016043//cellular component organization;GO:0006464//cellular protein modification process;GO:0044267//cellular protein metabolic process;GO:0009987//cellular process;GO:0043170//macromolecule metabolic process;GO:0019538//protein metabolic process;GO:0044260//cellular macromolecule metabol…
ENSRNOG00000046950	Ewsr1	0	25.67	0.001	0.693333	9.43741	6.34616e-13	9.77712e-10	yes	EWS RNA-binding protein 1 [Source:RGD Symbol;Acc:1307258]	Human Diseases	Cancers	ko05202//Transcriptional misregulation in cancers	K13209	GO:0043233//organelle lumen;GO:0044424//intracellular part;GO:0031974//membrane-enclosed lumen;GO:0043228//non-membrane-bounded organelle;GO:0044464//cell part;GO:0005623//cell;GO:0005654//nucleoplasm;GO:0043227//membrane-bounded organelle;GO:0005622//intracellular;GO:0031981//nuclear lumen;GO:0044422//organelle part;GO:0043231//intracellular membrane-bounded organelle;GO:0043226//organelle;GO:00…	GO:0003723//RNA binding;GO:1901363//heterocyclic compound binding;GO:0043167//ion binding;GO:0003676//nucleic acid binding;GO:0005488//binding;GO:0097159//organic cyclic compound binding;GO:0003674//molecular_function	GO:0009987//cellular process;GO:0008152//metabolic process;GO:0006807//nitrogen compound metabolic process;GO:0009058//biosynthetic process;GO:0044237//cellular metabolic process;GO:0008150//biological_process;GO:0034641//cellular nitrogen compound metabolic process
ENSRNOG00000047551	LOC100911615	0	53.4667	0.001	1.44667	10.4985	4.7568e-19	2.01534e-15	yes	patatin-like phospholipase domain-containing protein 2-like [Source:RGD Symbol;Acc:6492173]	Metabolism;Organismal Systems	Endocrine system;Lipid metabolism;Global and Overview	ko01100//Metabolic pathways;ko00561//Glycerolipid metabolism;ko04923//Regulation of lipolysis in adipocyte	K16816	GO:0005737//cytoplasm;GO:0043228//non-membrane-bounded organelle;GO:0044464//cell part;GO:0016020//membrane;GO:0043226//organelle;GO:0005622//intracellular;GO:0071944//cell periphery;GO:0005575//cellular_component;GO:0005623//cell;GO:0043229//intracellular organelle;GO:0044424//intracellular part;GO:0044444//cytoplasmic part;GO:0043232//intracellular non-membrane-bounded organelle;GO:0005886//pla…	GO:0003674//molecular_function	GO:0044238//primary metabolic process;GO:0065007//biological regulation;GO:0006629//lipid metabolic process;GO:0009056//catabolic process;GO:0008152//metabolic process;GO:0065008//regulation of biological quality;GO:0008150//biological_process;GO:0044710//single-organism metabolic process;GO:0044699//single-organism process;GO:0071704//organic substance metabolic process;GO:0042592//homeostatic p…
ENSRNOG00000048248	LOC100910446	0	22.0967	0.001	1.09333	10.0945	2.11679e-11	2.24208e-08	yes	syntaxin-7-like [Source:RGD Symbol;Acc:6498726]	-	-	-	-	GO:0044464//cell part;GO:0032991//macromolecular complex;GO:0044424//intracellular part;GO:0005737//cytoplasm;GO:0005575//cellular_component;GO:0043234//protein complex;GO:0005623//cell;GO:0005622//intracellular	GO:0003674//molecular_function	GO:0051234//establishment of localization;GO:0016192//vesicle-mediated transport;GO:0008150//biological_process;GO:0006810//transport;GO:0071840//cellular component organization or biogenesis;GO:0016043//cellular component organization;GO:0009987//cellular process;GO:0061024//membrane organization;GO:0051179//localization
ENSRNOG00000048308	LOC100910207	0	16.04	0.001	0.343333	8.42347	9.37683e-10	8.36363e-07	yes	protein Dr1-like [Source:RGD Symbol;Acc:6499394]	-	-	-	-	GO:0044446//intracellular organelle part;GO:0044464//cell part;GO:0032991//macromolecular complex;GO:0043227//membrane-bounded organelle;GO:0043234//protein complex;GO:0044422//organelle part;GO:0044428//nuclear part;GO:0070013//intracellular organelle lumen;GO:0005623//cell;GO:0043229//intracellular organelle;GO:0044424//intracellular part;GO:0031981//nuclear lumen;GO:0005634//nucleus;GO:0005575…	GO:0005515//protein binding;GO:0005488//binding;GO:1901363//heterocyclic compound binding;GO:0003677//DNA binding;GO:0008134//transcription factor binding;GO:0097159//organic cyclic compound binding;GO:0003676//nucleic acid binding;GO:0003674//molecular_function	GO:0071704//organic substance metabolic process;GO:0044267//cellular protein metabolic process;GO:0006807//nitrogen compound metabolic process;GO:0071840//cellular component organization or biogenesis;GO:0043412//macromolecule modification;GO:0008150//biological_process;GO:0008152//metabolic process;GO:0044237//cellular metabolic process;GO:0051276//chromosome organization;GO:0009058//biosyntheti…
ENSRNOG00000048597	LOC100910732	25.2133	0	0.726667	0.001	-9.50515	1.54221e-12	2.01045e-09	yes	serine/threonine-protein kinase PAK 2-like [Source:RGD Symbol;Acc:6497075]	Organismal Systems;Cellular Processes;Environmental Information Processing;Human Diseases	Immune system;Cancers;Cellular commiunity;Development;Cell motility;Signal transduction	ko04010//MAPK signaling pathway;ko04014//Ras signaling pathway;ko04810//Regulation of actin cytoskeleton;ko04510//Focal adhesion;ko04360//Axon guidance;ko04660//T cell receptor signaling pathway;ko04012//ErbB signaling pathway;ko05211//Renal cell carcinoma	K04410	GO:0043227//membrane-bounded organelle;GO:0005829//cytosol;GO:0005737//cytoplasm;GO:0044464//cell part;GO:0031982//vesicle;GO:0043229//intracellular organelle;GO:0005622//intracellular;GO:0005634//nucleus;GO:0031410//cytoplasmic vesicle;GO:0005575//cellular_component;GO:0044444//cytoplasmic part;GO:0005623//cell;GO:0043226//organelle;GO:0044424//intracellular part;GO:0043231//intracellular membra…	GO:0043167//ion binding;GO:0016740//transferase activity;GO:0016301//kinase activity;GO:0016772//transferase activity, transferring phosphorus-containing groups;GO:0005515//protein binding;GO:0098772//molecular function regulator;GO:0030234//enzyme regulator activity;GO:0003674//molecular_function;GO:0003824//catalytic activity;GO:0005488//binding;GO:0019899//enzyme binding	GO:0043170//macromolecule metabolic process;GO:0051716//cellular response to stimulus;GO:0007049//cell cycle;GO:0036211//protein modification process;GO:0044237//cellular metabolic process;GO:0016265//death;GO:0008150//biological_process;GO:0008152//metabolic process;GO:0044260//cellular macromolecule metabolic process;GO:0032502//developmental process;GO:0009987//cellular process;GO:0019538//pro…
ENSRNOG00000048982	LOC100912282	16.4567	45.0567	0.31	0.846667	1.44953	2.0364e-05	0.00986023	yes	calcium-binding and coiled-coil domain-containing protein 1-like [Source:RGD Symbol;Acc:6488185]	-	-	-	-	GO:0005694//chromosome;GO:0043226//organelle;GO:0005575//cellular_component;GO:0044422//organelle part;GO:0043228//non-membrane-bounded organelle;GO:0000228//nuclear chromosome;GO:0005622//intracellular;GO:0043229//intracellular organelle;GO:0031981//nuclear lumen;GO:0005634//nucleus;GO:0070013//intracellular organelle lumen;GO:0044464//cell part;GO:0043232//intracellular non-membrane-bounded org…	GO:0003676//nucleic acid binding;GO:1901363//heterocyclic compound binding;GO:0097159//organic cyclic compound binding;GO:0003674//molecular_function;GO:0005488//binding;GO:0003677//DNA binding;GO:0000988//transcription factor activity, protein binding	GO:0007165//signal transduction;GO:0007267//cell-cell signaling;GO:0009058//biosynthetic process;GO:0065007//biological regulation;GO:0051716//cellular response to stimulus;GO:0044699//single-organism process;GO:0050789//regulation of biological process;GO:0050896//response to stimulus;GO:0008150//biological_process;GO:0023052//signaling;GO:0044763//single-organism cellular process;GO:0034641//ce…
ENSRNOG00000049255	LOC100911837	7.15333	0	0.0966667	0.001	-6.59495	1.2723e-05	0.00653385	yes	protein HIRA-like [Source:RGD Symbol;Acc:6490647]	-	-	-	-	GO:0044446//intracellular organelle part;GO:0044464//cell part;GO:0005622//intracellular;GO:0044424//intracellular part;GO:0043232//intracellular non-membrane-bounded organelle;GO:0031974//membrane-enclosed lumen;GO:0043228//non-membrane-bounded organelle;GO:0005694//chromosome;GO:0000228//nuclear chromosome;GO:0043226//organelle;GO:0043227//membrane-bounded organelle;GO:0005634//nucleus;GO:00432…	GO:0003674//molecular_function;GO:0000988//transcription factor activity, protein binding	GO:0043933//macromolecular complex subunit organization;GO:0008150//biological_process;GO:0065003//macromolecular complex assembly;GO:0008152//metabolic process;GO:0016043//cellular component organization;GO:0034641//cellular nitrogen compound metabolic process;GO:0051276//chromosome organization;GO:0071840//cellular component organization or biogenesis;GO:0044237//cellular metabolic process;GO:0…
ENSRNOG00000049598	LOC100912571	0	93.03	0.001	3.29	11.6839	1.60085e-23	9.04318e-20	yes	-	-	-	-	-	-	-	-
ENSRNOG00000050287	LOC108348080	427.577	204.127	22.4167	10.7033	-1.06651	1.69475e-11	1.91473e-08	yes	probable rRNA-processing protein EBP2 [Source:RGD Symbol;Acc:11496438]	-	-	-	-	GO:0043228//non-membrane-bounded organelle;GO:0031974//membrane-enclosed lumen;GO:0043229//intracellular organelle;GO:0044422//organelle part;GO:0044446//intracellular organelle part;GO:0005622//intracellular;GO:0043232//intracellular non-membrane-bounded organelle;GO:0031981//nuclear lumen;GO:0044464//cell part;GO:0044424//intracellular part;GO:0043233//organelle lumen;GO:0005634//nucleus;GO:004…	GO:1901363//heterocyclic compound binding;GO:0003676//nucleic acid binding;GO:0005488//binding;GO:0097159//organic cyclic compound binding;GO:0003723//RNA binding;GO:0003674//molecular_function	GO:0008150//biological_process;GO:0044085//cellular component biogenesis;GO:0034641//cellular nitrogen compound metabolic process;GO:0071840//cellular component organization or biogenesis;GO:0008152//metabolic process;GO:0044237//cellular metabolic process;GO:0042254//ribosome biogenesis;GO:0009987//cellular process;GO:0006807//nitrogen compound metabolic process;GO:0022613//ribonucleoprotein com…
ENSRNOG00000050492	LOC100911807	35.1533	4.05333	1.27	0.136667	-3.2161	9.44014e-14	1.77758e-10	yes	ATR-interacting protein-like [Source:RGD Symbol;Acc:6490448]	-	-	-	-	-	-	GO:0007049//cell cycle;GO:0044763//single-organism cellular process;GO:0044699//single-organism process;GO:0050896//response to stimulus;GO:0009987//cellular process;GO:0008150//biological_process;GO:0006950//response to stress
ENSRNOG00000050760	LOC103690035	5.38	0	0.286667	0.001	-8.16323	7.56971e-05	0.0305438	yes	TGF-beta receptor type-1-like [Source:RGD Symbol;Acc:9435399]	-	-	-	-	GO:0005575//cellular_component;GO:0005623//cell;GO:0044464//cell part;GO:0005622//intracellular	GO:0016740//transferase activity;GO:0016772//transferase activity, transferring phosphorus-containing groups;GO:0004871//signal transducer activity;GO:0005488//binding;GO:0003674//molecular_function;GO:0016301//kinase activity;GO:0043167//ion binding;GO:0003824//catalytic activity	GO:0043412//macromolecule modification;GO:0006464//cellular protein modification process;GO:0044267//cellular protein metabolic process;GO:0006807//nitrogen compound metabolic process;GO:0071704//organic substance metabolic process;GO:0008283//cell proliferation;GO:0044763//single-organism cellular process;GO:0051716//cellular response to stimulus;GO:0034641//cellular nitrogen compound metabolic …
ENSRNOG00000050855	LOC100911994	34.3	0	2.00667	0.001	-10.9706	3.21625e-15	1.09012e-11	yes	-	-	-	-	-	-	-	-
ENSRNOG00000052977	LOC103690033	3.58667	26.9567	0.133333	1.05	2.97728	9.08774e-07	0.000550036	yes	isoleucine--tRNA ligase, cytoplasmic-like [Source:RGD Symbol;Acc:9226700]	-	-	-	-	GO:0005622//intracellular;GO:0005575//cellular_component;GO:0044424//intracellular part;GO:0005737//cytoplasm;GO:0044464//cell part;GO:0005623//cell	GO:0003824//catalytic activity;GO:0005488//binding;GO:0016874//ligase activity;GO:0003674//molecular_function;GO:0043167//ion binding	GO:0046483//heterocycle metabolic process;GO:0006412//translation;GO:0019752//carboxylic acid metabolic process;GO:0044710//single-organism metabolic process;GO:0034660//ncRNA metabolic process;GO:0071704//organic substance metabolic process;GO:0090304//nucleic acid metabolic process;GO:1901566//organonitrogen compound biosynthetic process;GO:1901360//organic cyclic compound metabolic process;GO:…
ENSRNOG00000053037	AABR07024139.1	0	27.39	0.001	0.37	8.53138	1.44247e-13	2.44455e-10	yes	-	-	-	-	-	-	GO:0016787//hydrolase activity;GO:0003824//catalytic activity;GO:0008233//peptidase activity;GO:0003674//molecular_function	GO:0008150//biological_process
ENSRNOG00000053771	LOC100912218	8.17667	0	0.216667	0.001	-7.75933	8.30695e-06	0.00465097	yes	inositol 1,4,5-trisphosphate receptor-interacting protein-like [Source:RGD Symbol;Acc:6488464]	-	-	-	-	GO:0005575//cellular_component	GO:0003674//molecular_function;GO:0098772//molecular function regulator;GO:0030234//enzyme regulator activity	GO:0006464//cellular protein modification process;GO:0044260//cellular macromolecule metabolic process;GO:0009987//cellular process;GO:0050896//response to stimulus;GO:0043412//macromolecule modification;GO:0050794//regulation of cellular process;GO:0007154//cell communication;GO:0044700//single organism signaling;GO:0016265//death;GO:0051716//cellular response to stimulus;GO:0065007//biological …
ENSRNOG00000057696	LOC103690016	223.333	100.933	3.21667	1.45667	-1.1429	4.15772e-07	0.000281843	yes	serine/threonine-protein kinase SBK1 [Source:RGD Symbol;Acc:9439246]	-	-	-	-	GO:0005623//cell;GO:0005575//cellular_component;GO:0005737//cytoplasm;GO:0044464//cell part;GO:0005622//intracellular;GO:0044424//intracellular part	GO:0016740//transferase activity;GO:0016772//transferase activity, transferring phosphorus-containing groups;GO:0003824//catalytic activity;GO:0016301//kinase activity;GO:0043167//ion binding;GO:0005488//binding;GO:0003674//molecular_function	GO:0006464//cellular protein modification process;GO:0036211//protein modification process;GO:0032502//developmental process;GO:0044238//primary metabolic process;GO:0071704//organic substance metabolic process;GO:0048856//anatomical structure development;GO:0043412//macromolecule modification;GO:0044267//cellular protein metabolic process;GO:0019538//protein metabolic process;GO:0008152//metabol…
ENSRNOG00000060047	LOC108348083	33.0633	0	0.54	0.001	-9.07682	2.00316e-14	4.84964e-11	yes	delta-1-pyrroline-5-carboxylate synthase [Source:RGD Symbol;Acc:11512751]	Metabolism	Amino acid metabolism;Global and Overview	ko01100//Metabolic pathways;ko01110//Biosynthesis of secondary metabolites;ko01230//Biosynthesis of amino acids;ko00330//Arginine and proline metabolism	K12657	GO:0005739//mitochondrion;GO:0005737//cytoplasm;GO:0043229//intracellular organelle;GO:0044464//cell part;GO:0044424//intracellular part;GO:0005623//cell;GO:0043231//intracellular membrane-bounded organelle;GO:0043226//organelle;GO:0044444//cytoplasmic part;GO:0043227//membrane-bounded organelle;GO:0005575//cellular_component;GO:0005622//intracellular	GO:0016301//kinase activity;GO:1901363//heterocyclic compound binding;GO:0003723//RNA binding;GO:0003676//nucleic acid binding;GO:0016491//oxidoreductase activity;GO:0003674//molecular_function;GO:0016740//transferase activity;GO:0097159//organic cyclic compound binding;GO:0003824//catalytic activity;GO:0005488//binding;GO:0016772//transferase activity, transferring phosphorus-containing groups;G…	GO:0043436//oxoacid metabolic process;GO:0008150//biological_process;GO:0044699//single-organism process;GO:1901564//organonitrogen compound metabolic process;GO:0008152//metabolic process;GO:0009058//biosynthetic process;GO:0006082//organic acid metabolic process;GO:0044763//single-organism cellular process;GO:0006807//nitrogen compound metabolic process;GO:0044710//single-organism metabolic pro…
ENSRNOG00000060344	LOC100911337	26.8033	0	3.16333	0.001	-11.6272	9.85384e-13	1.39161e-09	yes	-	-	-	-	-	-	-	-
XLOC_003833	-	0	11.9033	0.001	0.146667	7.1964	1.17441e-07	8.65336e-05	yes	EDM04326.1 rCG35352 [Rattus norvegicus]	-	-	-	-	GO:0044444//cytoplasmic part;GO:0044445//cytosolic part;GO:0032991//macromolecular complex;GO:0005623//cell;GO:0005829//cytosol;GO:0043231//intracellular membrane-bounded organelle;GO:0005737//cytoplasm;GO:0043227//membrane-bounded organelle;GO:0044424//intracellular part;GO:0031082//BLOC complex;GO:0043229//intracellular organelle;GO:0005622//intracellular;GO:0044464//cell part;GO:0043234//prote…	GO:0005488//binding;GO:0016772//transferase activity, transferring phosphorus-containing groups;GO:0003824//catalytic activity;GO:0005515//protein binding;GO:0016740//transferase activity	GO:0044283//small molecule biosynthetic process;GO:0009306//protein secretion;GO:0051179//localization;GO:0051641//cellular localization;GO:0006807//nitrogen compound metabolic process;GO:0002694//regulation of leukocyte activation;GO:0046486//glycerolipid metabolic process;GO:0048066//developmental pigmentation;GO:0065007//biological regulation;GO:0048856//anatomical structure development;GO:004…
XLOC_014489	LEMD2	0	31.9267	0.001	0.366667	8.51833	5.27123e-14	1.11664e-10	yes	XP_007623262.1 PREDICTED: LEM domain-containing protein 2 isoform X2 [Cricetulus griseus]	-	-	-	-	GO:0016020//membrane	-	GO:0044699//single-organism process;GO:0009987//cellular process
XLOC_023713	-	0	17.5333	0.001	0.823333	9.68533	7.40462e-12	8.96329e-09	yes	EDL76984.1 rCG25676 [Rattus norvegicus]	-	-	-	-	-	-	-
